# Supplementary material for: Identification and Evolutionary Analysis of the Auxin Response Factor (ARF) Family Based on Transcriptome Data from Caucasian Clover and Analysis of Expression Responses to Hormones
Source: Int J Mol Sci. 2023 Oct 19;24(20):15357. doi: 10.3390/ijms242015357 (PMC10607010; doi:10.3390/ijms242015357)
Supplement: Supplementary file 1 [file ijms-24-15357-s001.zip › Table S1.xlsx]

## Sheet: Sheet1
Gene	Transcriptome ID	Protein length/aa	Molecular weight/Da	pI	Instability index	Aliphatic indexr	Average hydrophilic coefficient	Subcellular localization
ARF1	Gene.11693	862	96085.1	5.99	57.91	60.94	-0.723	Nucleus.
ARF2	Gene.14150	340	38342.3	9.58	71.31	62.76	-0.653	Nucleus.
ARF3	Gene.14789	727	81254.7	6.73	60.27	59.26	-0.768	Nucleus.
ARF4	Gene.14897	532	59886.2	8.3	62.55	69.96	-0.514	Nucleus.
ARF5	Gene.15082	762	85194.3	6.47	59.19	61.26	-0.733	Nucleus.
ARF6	Gene.25333	385	43219.9	9.21	48.63	81.27	-0.143	Nucleus.
ARF7	Gene.25338	382	42359.2	5.9	47.92	82.38	-0.163	Nucleus.
ARF8	Gene.30935	540	60117.4	8.7	44.3	76.31	-0.339	Nucleus.
ARF9	Gene.31614	561	62843.3	8.43	51.2	68.97	-0.475	Nucleus.
ARF10	Gene.36304	812	91181.5	5.4	55.94	72.36	-0.482	Nucleus.
ARF11	Gene.38099	663	73410	7.94	48.29	74.78	-0.374	Nucleus.
ARF12	Gene.42595	396	44335.4	8.45	57.62	74.07	-0.387	Nucleus.
ARF13	Gene.42598	563	62831.3	8.74	50.44	73.55	-0.51	Nucleus.
ARF14	Gene.54547	680	76278.7	5.77	59.33	71.65	-0.575	Nucleus.
ARF15	Gene.61415	655	73103.7	7.85	53.59	70.96	-0.487	Nucleus.
ARF16	Gene.62594	486	54246.6	8.63	55.82	75.39	-0.44	Nucleus.
ARF17	Gene.63356	613	68594.3	6.78	48.16	73.26	-0.546	Nucleus.
ARF18	Gene.63882	667	74485.8	7.88	47.81	70.73	-0.529	Nucleus.
ARF19	Gene.70404	497	55181	8.61	52.56	69.74	-0.454	Nucleus.
ARF20	Gene.70413	432	48507.4	8.35	47.86	70.35	-0.347	Nucleus.
ARF21	Gene.70416	632	70817.6	8.2	53.33	66.42	-0.568	Nucleus.
ARF22	Gene.78081	306	34130	9.08	56.31	77.81	-0.338	Nucleus.
ARF23	Gene.78364	941	105723	6.01	65.26	67.26	-0.65	Nucleus.
ARF24	Gene.79402	935	104883	5.93	65.83	68.11	-0.631	Nucleus.
ARF25	Gene.79516	597	65275.7	5.87	42.42	72.8	-0.244	Nucleus.
ARF26	Gene.80682	863	97358.5	6.17	66.64	65.89	-0.7	Nucleus.
ARF27	Gene.81096	1109	121821	6.4	61.4	70.87	-0.528	Nucleus.
ARF28	Gene.84373	904	100460	6.06	63.04	70.18	-0.498	Nucleus.
ARF29	Gene.84375	946	106220	5.98	67.36	67.21	-0.656	Nucleus.
ARF30	Gene.84701	667	74252.3	8.46	65.08	62.71	-0.592	Nucleus.
ARF31	Gene.84792	1005	111127	6.97	62.96	70.14	-0.559	Nucleus.
ARF32	Gene.86641	619	69127.9	8.11	58.99	66.75	-0.465	Nucleus.
ARF33	Gene.87924	746	84477.5	6.8	72.82	65.66	-0.729	Nucleus.
ARF34	Gene.107085	1150	129039	6.02	71.38	68.61	-0.731	Nucleus.
ARF35	Gene.132223	833	92377.8	5.85	60.73	73.97	-0.446	Nucleus.
ARF36	Gene.132229	484	53669.8	7.28	55.79	74.17	-0.394	Nucleus.
ARF37	Gene.132235	390	43881.1	8.93	59.02	78.03	-0.335	Nucleus.
ARF38	Gene.132244	822	91085.2	5.79	60.44	72.83	-0.467	Nucleus.
ARF39	Gene.136324	852	94137.7	5.83	55.85	73.93	-0.468	Nucleus.
ARF40	Gene.136492	352	40418.4	8.68	60.21	84.43	-0.293	Nucleus.
ARF41	Gene.140336	455	51352.7	6.77	62.38	68.77	-0.571	Nucleus.
ARF42	Gene.140341	670	74918.2	5.83	59.91	71.7	-0.564	Nucleus.
ARF43	Gene.141983	833	92392.7	5.85	60.55	73.51	-0.455	Nucleus.
ARF44	Gene.162241	625	69755.3	9.41	61.25	58.46	-0.757	Nucleus.
ARF45	Gene.165286	670	74951.6	6.78	59.73	58.91	-0.782	Nucleus.
ARF46	Gene.186904	440	49421.1	7.22	65.67	70.43	-0.533	Nucleus.
ARF47	Gene.189877	739	82632.4	6.53	57.91	61.06	-0.685	Nucleus.
ARF48	Gene.193638	669	72889.4	5.97	48.07	69.54	-0.374	Nucleus.
ARF49	Gene.196524	695	75870.9	6.21	48.48	70.58	-0.367	Nucleus.
ARF50	Gene.196526	747	81059.8	6.19	50.27	71.82	-0.312	Nucleus.
ARF51	Gene.196531	717	78110.3	6.13	48.39	71	-0.348	Nucleus.
ARF52	Gene.198957	689	77353.4	7.01	49.99	71.86	-0.527	Nucleus.
ARF53	Gene.198960	666	74716.3	6.43	49.12	71.7	-0.53	Nucleus.
ARF54	Gene.198964	701	78851.3	7.25	50.62	71.46	-0.506	Nucleus.
ARF55	Gene.200177	856	95678.8	5.46	54.25	74.78	-0.466	Nucleus.
ARF56	Gene.200181	402	45005.2	7.14	57.77	73.96	-0.392	Nucleus.
ARF57	Gene.200185	485	54417.9	8.82	54.66	73.36	-0.388	Nucleus.
ARF58	Gene.201210	695	78133.5	7	50.18	71.09	-0.508	Nucleus.
ARF59	Gene.206193	778	87021.5	6.47	52.98	73.25	-0.471	Nucleus.
ARF60	Gene.206198	699	77529.2	8.4	49.48	72.52	-0.475	Nucleus.
ARF61	Gene.208450	659	73632	6.8	48.65	71.85	-0.539	Nucleus.
ARF62	Gene.208501	811	90222.5	6.44	50.08	73.66	-0.46	Nucleus.
ARF63	Gene.215989	581	65839.2	8.59	61.72	65.75	-0.576	Nucleus.
ARF64	Gene.215998	877	98713.3	6.26	68.4	66.28	-0.672	Nucleus.
ARF65	Gene.216604	1158	127361	6.19	61.22	71.24	-0.523	Nucleus.
ARF66	Gene.218676	521	58518.3	7	62.32	70.08	-0.476	Nucleus.
ARF67	Gene.221511	1063	119441	5.83	69.96	68.08	-0.714	Nucleus.
ARF68	Gene.235942	808	89628.8	5.81	60.18	74.21	-0.433	Nucleus.
ARF69	Gene.235947	694	77281.7	5.79	61.56	76.15	-0.418	Nucleus.
ARF70	Gene.235957	762	84763.2	5.69	56.16	74.48	-0.474	Nucleus.
ARF71	Gene.236318	484	54700.1	7.06	59.29	79.34	-0.449
