# Supplementary material for: Identification and Evolutionary Analysis of the Auxin Response Factor (ARF) Family Based on Transcriptome Data from Caucasian Clover and Analysis of Expression Responses to Hormones
Source: Int J Mol Sci. 2023 Oct 19;24(20):15357. doi: 10.3390/ijms242015357 (PMC10607010; doi:10.3390/ijms242015357)
Supplement: Supplementary file 1 [file ijms-24-15357-s001.zip › Table S2.xlsx]

## Sheet: Sheet1
ARF5-F	GGAGGCATTTGCTGACAACC
ARF5-R	AAGGAGCTGCAAAGGAACCA
ARF6-F	GCTTGGAGTGGAGGTTTCGT
ARF6-R	ACACAGCATCACCAGACACA
ARF9-F	AGACGTGGAAGTTTCGGCAT
ARF9-R	AAGGGGTAATCTTGGTGCGG
ARF10-F	AGTTGGTCCGCGCTATTGAA
ARF10-R	TCCATCCGGAACCTTTCGTG
ARF15-F	AGCGGTGGAATGATGGGTTT
ARF15-R	CTGCCAATGTTGTCGGTGTG
ARF17-F	GGCCGAATTCAAAATGGCGA
ARF17-R	CAGCCGATGTTGTGTCAACG
ARF20-F	GGCAGACCCTGAAACTGATGA
ARF20-R	AAGGCGCCAAGGAGAATCAG
ARF22-F	ATTGCTTCTTGGCATTCGGC
ARF22-R	GGTGAAACGGCTGTTCGTTG
ARF27-F	ATCAGACGAGCAAACAGGCA
ARF27-R	CATTCGAAAGCGCATCCCAG
ARF36-F	ATACGTCGAGCCAATCGACC
ARF36-R	TGTACCTGCGGACACTTGAC
ARF40-F	AGGGCTAGTCCATCCGAGTT
ARF40-R	ATGTACCTGCGCACACTTGA
ARF46-F	TTAGGCACATCTTTCGCGGT
ARF46-R	CCAAGCAGTTGCAAGGACAC
ARF67-F	GTAAAGGTTGGCTGGGACGA
ARF67-R	TGGGCTGCGTTGATTGAGAT
ARF74-F	AGACGTGGAAGTTTCGGCAT
ARF74-R	AAGGGGTAATCTTGGTGCGG
ARF75-F	CAGAACAAGCCGGTCAGAGT
ARF75-R	AATCAGCCCAAACGGACGAT
